# Supplementary material for: A Repetitive Acipenser gueldenstaedtii Genomic Region Aligning with the Acipenser baerii IGLV Gene Cluster Suggests a Role as a Transcription Termination Element Across Several Sturgeon Species
Source: Int J Mol Sci. 2024 Nov 26;25(23):12685. doi: 10.3390/ijms252312685 (PMC11640988; doi:10.3390/ijms252312685)
Supplement: Supplementary file 1 [file ijms-25-12685-s001.zip]

Archive with 7 entries (7 files):
- S1.tiff
- S2.tiff
- S3.tiff
- S4.tiff
- Supplementary Data_Table.docx
- Supplementary Figure and Table Legends.docx
- Supplementary Materials_MF_DNA_OD.docx
